# Supplementary material for: Global Analysis of Plasmodium falciparum Dihydropteroate Synthase Variants Associated with Sulfadoxine Resistance Reveals Variant Distribution and Mechanisms of Resistance: A Computational-Based Study
Source: Molecules. 2022 Dec 24;28(1):145. doi: 10.3390/molecules28010145 (PMC9822128; doi:10.3390/molecules28010145)
Supplement: Supplementary file 1 [file molecules-28-00145-s001.zip]

Archive with 1 entries (1 files):
- molecules-2083066-supplementary.pdf
